# Supplementary material for: Clusters of Circulating let-7 Family Tumor Suppressors Are Associated with Clinical Characteristics of Chronic Hepatitis C
Source: Int J Mol Sci. 2020 Jul 13;21(14):4945. doi: 10.3390/ijms21144945 (PMC7404305; doi:10.3390/ijms21144945)
Supplement: Supplementary file 1 [file ijms-21-04945-s001.zip]

Archive with 3 entries (2 files):
- Supplemental Figures and Tables/
- Supplemental Figures and Tables/Let-7 Supplementary Table_correct.docx
- Supplemental Figures and Tables/Let7_Figures_Supplemental_202006.pptx
